# Supplementary material for: Analysis of Proteins and Peptides of Highly Purified CD9+ and CD63+ Horse Milk Exosomes Isolated by Affinity Chromatography
Source: Int J Mol Sci. 2022 Dec 17;23(24):16106. doi: 10.3390/ijms232416106 (PMC9788572; doi:10.3390/ijms232416106)
Supplement: Supplementary file 1 [file ijms-23-16106-s001.zip]

Archive with 1 entries (1 files):
- ijms-2018575-supplementary.pdf
